# Supplementary material for: The multi-faceted effects of technology-driven productivity surge in the crop & livestock sector in Greece: Evidence from the FABLE Calculator
Source: PLoS One. 2026 Feb 10;21(2):e0341900. doi: 10.1371/journal.pone.0341900 (PMC12890123; doi:10.1371/journal.pone.0341900)
Supplement: S1 Data — A spreadsheet with the time series (FABLE-C Projections) for all the variables used in the manuscript. (XLSX) [file pone.0341900.s001.xlsx]

## Sheet: Sheet1
	Current Trends Pathway																		High Productivity Pathway																		National Commitments Pathway
Year	Fertilizer Cost	Labour Cost	Machinery Cost	Diesel Cost	Pesticide Cost	Total Cost	Cropland	Pasture Land	Total GHG Emissions	Livestock GHG Emissions	Crop GHG Emissions	LULUCF Emissions	N2O Emissions Total	CH4 Emissions Total	N2O Emissions Crops	CH4 Emissions Crop	N2O Emissions Livestock	CH4 Emissions Livestock	Fertilizer Cost	Labour Cost	Machinery Cost	Diesel Cost	Pesticide Cost	Total Cost	Cropland	Pasture Land	Total GHG Emissions	Livestock GHG Emissions	Crop GHG Emissions	LULUCF Emissions	N2O Emissions Total	CH4 Emissions Total	N2O Emissions Livestock	CH4 Emissions Livestock	N2O Emissions Crops	CH4 Emissions Crop	Fertilizer Cost	Labour Cost	Machinery Cost	Diesel Cost	Pesticide Cost	Total Cost	Cropland	Pasture Land	Total GHG Emissions	Livestock GHG Emissions	Crop GHG Emissions	LULUCF Emissions	N2O Emissions Total
2025	31.3309	240.858	130.744	70.9974	400.873	874.803	3466.58	2294.81	4.99685	3.57283	3.49622	-2.0722	2.29706	3.31918	1.54888	0.487504	0.748181	2.83167	29.6894	225.139	124.311	67.3489	381.476	827.964	3397.23	2279.38	4.62298	3.54789	3.40429	-2.3292	2.23944	3.28631	0.741816	2.79886	1.49763	0.487442	29.1855	225.683	123.435	66.8895	377.14	822.333	3413.51	2285.43	4.57272	3.5581	3.42925	-2.41463	2.25509
2030	32.5593	248.717	133.854	73.0417	433.389	921.562	3536.84	2168.92	4.93099	3.71859	3.62376	-2.41135	2.30749	3.26139	1.58426	0.520538	0.723228	2.74085	28.2599	211.416	116.4	62.7159	354.451	773.242	3396.46	1965.44	3.88061	3.36334	3.43702	-2.91976	2.19819	3.17135	0.70563	2.65092	1.49256	0.520429	27.0093	211.697	115.012	62.2371	349.391	765.346	3433.46	1822.14	3.4978	3.14088	3.48593	-3.12902	2.17112
2035	34.5396	262.039	139.479	76.657	489.784	1002.5	3608.41	2101.17	5.43999	3.96915	3.76527	-2.29443	2.32018	3.20211	1.62414	0.559266	0.69604	2.64285	27.1444	200.627	109.777	58.8136	331.124	727.486	3415.33	1676.25	3.57441	3.15327	3.49884	-3.07771	2.16391	3.0418	0.664315	2.48267	1.49959	0.559122	24.9582	199.821	107.2	58.0264	324.124	714.13	3461.72	1361.1	2.66828	2.612	3.56166	-3.50538	2.07313
2040	37.4081	281.785	147.976	82.0051	573.821	1123	3678.41	2073.55	6.07327	4.31715	3.92045	-2.16434	2.33722	3.14444	1.6702	0.605545	0.667022	2.53889	26.3116	192.436	104.25	55.5254	310.814	689.336	3453.69	1417.32	3.33609	2.93108	3.59183	-3.18682	2.13847	2.91065	0.620081	2.30527	1.51839	0.605375	22.9614	189.574	99.7249	54.1001	300.824	667.184	3548.73	927.992	2.05013	2.00398	3.72031	-3.67417	1.96776
2045	41.3145	309.108	159.706	89.2468	691.621	1291	3744	2068.83	6.86677	4.74804	4.08954	-1.97081	2.35846	3.08839	1.72277	0.661665	0.635687	2.42673	25.7135	186.451	99.5664	52.7076	292.67	657.109	3510.56	1188.53	3.18517	2.70271	3.71706	-3.2346	2.12189	2.7852	0.573847	2.12372	1.54804	0.661478	20.9244	180.366	92.2316	50.2668	278.882	622.671	3637.66	537.664	1.32161	1.34275	3.89687	-3.91801	1.86062
2050	41.6787	311.83	158.453	88.0998	703.863	1303.92	3806.04	1796.06	6.4685	4.53352	4.23603	-2.30105	2.38442	3.03573	1.78274	0.731165	0.601676	2.30457	25.3198	182.485	95.5569	50.2633	276.099	629.724	3586.24	988.16	3.06764	2.47166	3.8784	-3.28242	2.11474	2.67182	0.526255	1.94085	1.58849	0.730966	20.2765	177.962	89.2601	48.4021	268.122	604.023	3764.03	436.667	1.6523	1.20543	4.13099	-3.68412	1.91701
[truncated: 5 more columns]
